# Supplementary material for: Microbiological PCR Characteristics of Odontogenic Sinusitis and Their Clinical Correlates: A Cross-Sectional Analysis
Source: J Clin Med. 2026 Feb 27;15(5):1814. doi: 10.3390/jcm15051814 (PMC12985445; doi:10.3390/jcm15051814)
Supplement: Supplementary file 1 [file jcm-15-01814-s001.zip]

Archive with 1 entries (1 files):
- jcm-4133961-supplementary.pdf
